# Supplementary material for: Survey of Clinical Practice in Chronic Myeloproliferative Neoplasms in Croatia: A Study by the MPN Working Group Party of the Croatian Cooperative Group for Hematologic Diseases (KROHEM)
Source: J Clin Med. 2025 Feb 24;14(5):1524. doi: 10.3390/jcm14051524 (PMC11900499; doi:10.3390/jcm14051524)
Supplement: Supplementary file 1 [file jcm-14-01524-s001.zip]

Archive with 1 entries (1 files):
- jcm-3438939-supplementary.pdf
